# Supplementary material for: Rapid isothermal amplification and portable detection system for SARS-CoV-2
Source: Proc Natl Acad Sci U S A. 2020 Aug 31;117(37):22727–35. doi: 10.1073/pnas.2014739117 (PMC7502724; doi:10.1073/pnas.2014739117)
Supplement: Supplementary File [file pnas.2014739117.sd01.xlsx]

## Sheet: RT-LAMP assay process flow cost
RT-LAMP assay
			80 analysis (including 8 Pos CTRLs and 8 Neg CTRL)						800 analysis (including 80 Pos CTRLs and 80 Neg CTRL)						8K analysis (including 800 Pos CTRLs and 800 Neg CTRL)
Process flow step		Material required	Amount/volume required	# of vials/boxes required	Cost ($)		Expected time (min)		Amount/volume required	# of vials/boxes required	Cost ($)		Expected time (min)		Amount/volume required	# of vials/boxes required	Cost ($)		Expected time (min)
1. Sample collection	Nasopharyngeal swab from patient	Puritan™ Polyester-Tipped Applicators (case of 500)	80	1	624.5		80		800	2	1249		160		8000	20	12490		160x5min = 800 min = 13.3 h. We can use 2 days for sample collection. Samples can be stored at 4ºC up to 72h.
	Pos CTRL (<40 Ct) including one Thermal Lysis CTRL	Puritan™ Polyester-Tipped Applicators (case of 500)	8	0	0				80	0	0				800	0	0
		BrandTech™ BRAND™ BIO-CERT™ RNase-, DNase, DNA-free Microcentrifuge Tubes (1.5mL, pack of 450)	8	1	186				80	1	186				800	4	744
		2019-nCoV_N_Positive Control (5000uL @ 10^4 copies/uL in water)	8 X 100 uL	1	75				80 X 100 uL	2	150				800 X 100 uL	17	1275
		Lonza™ AccuGENE™ Molecular Biology Water (1L)	8 X 100 uL	1	54				80 X 100 uL	1	54				800 X 100 uL	1	54
	Neg CTRL	Puritan™ Polyester-Tipped Applicators (case of 500)	8	0	0				80	0	0				800	0	0
		BrandTech™ BRAND™ BIO-CERT™ RNase-, DNase, DNA-free Microcentrifuge Tubes (1.5mL, pack of 450)	8	0	0				80	0	0				800	0	0
		Lonza™ AccuGENE™ Molecular Biology Water (1L)	8 X 100 uL	0	0				80 X 100 uL	0	0				800 X 100 uL	0	0
	PPE and biohazards disposal	Ansell™ Touch N Tuff™ Disposable Nitrile Gloves, Powder-free (pack of 100)	100	1	40				500	5	200				1000	10	400
		Kimberly-Clark Professional™ Surgical Gown (case of 34)	6	1	603.5				30	1	603.5				60	2	1207
		Kimberly-Clark Professional™ Tecnol™ FLUIDSHIELD™ PFR95™ N95 Particulate Filter Respirators (pack of 35)	6	1	120				30	1	120				60	2	240
		Eagle™ Step-On Biohazard Waste Containers (6 gal)	1	1	76.91				5	5	384.55				10	10	769.1
		Justrite™ FM-Approved Biohazard Waste Container Replacement Bags (pack of 100)	1	1	110.1				5	1	110.1				30	1	110.1
2. Transfer to VTM		Viral Transport Media (USDA Approved Origins), 500mL	96 X 0.5 mL	1	394				960 X 0.5 mL	1	394				9600 X 0.5 mL	10	3940
		Falcon™ 15mL Conical Centrifuge Tubes (case of 500)	96	1	304.5				960	2	609				9600	20	6090
		Felix Storch IncSupplier Diversity Partner 2.5 CU FT FRIDGE (2.5cu ft = 70792mL)	1	1	0.366667				5	1	3.66667				10	1	36.6667
3. Transfer to reaction tube		Eppendorf® Research® plus pipette, variable volume volume 0.1-2.5 μL	6	6	0.0336		8		30	30	0.336		16		60	60	3.36		80
		Fisherbrand™ SureOne™ Aerosol Barrier Pipette Tips (0.1-20uL) (960)	96	1	144.3				960	1	144.3				9600	10	1443
		MicroAmp™ Optical 8-Tube Strip, 0.2 mL (125 8-tube strips)	12	1	121				120	1	121				1200	10	1210
		MicroAmp™ Optical 8-Cap Strips (300 8-cap strips)	12	1	126				120	1	126				1200	4	504
4. Thermal lysis		VWR® Standard Dry Block Heaters	1	1	0.0006908		1		5	5	0.006908		2		10	10	0.06908		10
		VWR® Modular Heating Blocks for 12 x 8 PCR Tube Strips	1	1	0.0005045				5	5	0.005045				10	10	0.05045
5. Add reaction mix		Eppendorf® Research® plus pipette, variable volume volume 2-20 μL	6	6	0.1344		32		30	30	1.344		64		60	60	13.44		320
		Fisherbrand™ SureOne™ Aerosol Barrier Pipette Tips (0.1-20uL) (960)	84	0	0				420	1	144.3				840	1	144.3
		Fisherbrand™ Mini Vortex Mixer	2	2	0.0279413				10	10	0.279413				20	20	2.79413
		Biotang IncSupplier Diversity Partner TSZ mini centrifuge (one rotor for two strip tubes (8X0.2mL strips)	2	2	0.0411211				10	10	0.411211				20	20	4.11211
		CurranTaylor™ Scotsman Brand Flake Ice Maker Floor Model	1	1	5.99867				1	1	11.9973				1	1	59.9867
		Corning™ Ice Pan, Mini 1L	1	1	93				5	5	465				10	10	930
		Thermo Scientific™ RNase AWAY™ Surface Decontaminant (250 mL)	1	1	77.18				5	5	385.9				10	10	771.8
		DNAZap™ PCR DNA Degradation Solutions (250 mL)	1	1	104				5	5	520				10	10	1040
		Fisherbrand™ Bleach Solution Dispenser System (case of 12 bottles)	1	1	98.1				1	1	98.1				1	1	98.1
		Primers set (340 individual rxns)	96 X 2.2 uL	1	30				960 X 2.2 uL	3	90				9600 X 2.2 uL	29	870
		Bst 2.0 WarmStart® DNA Polymerase (708 individual rxns)	96 X 0.094 uL	1	312				960 X 0.094 uL	2	624				9600 X 0.094 uL	14	4368
		WarmStart® RTx Reverse Transcriptase (250 individual rxns)	96 X 0.5 uL	1	266				960 X 0.5 uL	4	1064				9600 X 0.5 uL	39	10374
		EvaGreen® Dye, 20X in Water (1084 or 5420 individual rxns)	96 X 0.92 uL	1	46				960 X 0.92 uL	1	46				9600 X 0.92 uL	2	402
		BSA, Molecular Biology Grade (480 individual rxns)	96 X 1.25 uL	1	31				960 X 1.25 uL	3	93				9600 X 1.25 uL	21	651
		Betaine solution (1021 or 5104 individual rxns)	96 X 1.47 uL	1	26				960 X 1.47 uL	1	26				9600 X 1.47 uL	2	179.6
		Deoxynucleotide (dNTP) Solution Mix (312 or 1560 individual rxns)	96 X 2.56 uL	1	62				960 X 2.56 uL	1	250				9600 X 2.56 uL	7	1750
		Lonza™ AccuGENE™ Molecular Biology Water (1L)	96 X 4.47 uL	0	0				960 X 4.47 uL	0	0				9600 X 4.47 uL	0	0
		Product buffers (included)	96 X 3.53 uL	0	0				960 X 3.53 uL	0	0				9600 X 3.53 uL	0	0
6. Amplification reaction	Amplification instrument (Option 1)	Applied Biosystems 7500 Fast Dx Real-Time PCR Instrument	1	1	2.625		45		5	5	26.25		90		10	10	262.5		450
	Amplification instrument (Option 2)	Axxin T16-ISO	2	2		3.825		135	10	10		38.25		270	20	20		382.5		1350
	Laptop	HP - 15.6" Touch-Screen Laptop - AMD Ryzen 5 - 12GB Memory - 256GB SSD	1	1	0.329993		0		5	5	3.29993		0		10	10	32.9993		0
7. Analysis		HP - 15.6" Touch-Screen Laptop - AMD Ryzen 5 - 12GB Memory - 256GB SSD	1	0	0		96		5	0	0		192		10	0	0		960
				Total	4134.65	4135.85	262	352		Total	8305.35	8317.35	524	704		Total	52471	52591	2620	3520
The cost of the amplification instruments are from online sources.				25% of excess			327.5	440		25% of excess			655	880		25% of excess			3275	4400
Cost/minute based on an instrument use of 10K h.			Cost of consumables only		3955.18				Cost of consumables only		7263.9				Cost of consumables only		50211.6

## Sheet: RT-PCR assay process flow cost
RT-PCR assay
			80 analysis (including 8 Pos CTRLs and 8 Neg CTRL)				800 analysis (including 80 Pos CTRLs and 80 Neg CTRL)				8K analysis (including 800 Pos CTRLs and 800 Neg CTRL)
Process flow step		Material required	Amount/volume required	# of vials/boxes required	Cost ($)	Expected time (min)	Amount/volume required	# of vials/boxes required	Cost ($)	Expected time (min)	Amount/volume required	# of vials/boxes required	Cost ($)	Expected time (min)
1. Sample collection	Nasopharyngeal swab from patient	Puritan™ Polyester-Tipped Applicators (case of 500)	80	1	624.5	75	800	2	1249	150	8000	20	12490	150x5min = 750 min = 12.5 h. We can use 2 days for sample collection. Samples can be stored at 4ºC up to 72h.
	Pos CTRL (<40 Ct) including one Human Specimen CTRL	2019-nCoV_N_Positive Control (5000uL @ 10^4 copies/uL in water)	8 X 5 uL	1	75		80 X 5 uL	1	75		800 X 5 uL	1	75
	Neg CTRL	BrandTech™ BRAND™ BIO-CERT™ RNase-, DNase, DNA-free Microcentrifuge Tubes (1.5mL, pack of 450)	1	1	186		5	1	186		10	1	186
		Lonza™ AccuGENE™ Molecular Biology Water (1L)	8 X 5 uL	1	54		80 X 5 uL	1	54		800 X 5 uL	1	54
	PPE and biohazards disposal	Ansell™ Touch N Tuff™ Disposable Nitrile Gloves, Powder-free (pack of 100)	100	1	40		500	5	200		1000	10	400
		Kimberly-Clark Professional™ Surgical Gown (case of 34)	6	1	603.5		30	1	603.5		60	2	1207
		Kimberly-Clark Professional™ Tecnol™ FLUIDSHIELD™ PFR95™ N95 Particulate Filter Respirators (pack of 35)	6	1	120		30	1	120		60	2	240
		Eagle™ Step-On Biohazard Waste Containers (6 gal)	1	1	76.91		5	5	384.55		10	10	769.1
		Justrite™ FM-Approved Biohazard Waste Container Replacement Bags (pack of 100)	1	1	110.1		5	1	110.1		30	1	110.1
2. Transfer to VTM		Viral Transport Media (USDA Approved Origins), 500mL	80 samples + 8 Pos CTRL = 88 X 2 mL	1	394		800 samples + 80 Pos CTRL = 880 X 2 mL	4	1576		8000 samples + 800 Pos CTRL = 8800 X 2 mL	36	14184
		Falcon™ 15mL Conical Centrifuge Tubes (case of 500)	88	1	304.5		880	2	609		8800	18	5481
		Felix Storch IncSupplier Diversity Partner 2.5 CU FT FRIDGE (2.5cu ft = 70792mL)	1	1	0.344271		5	1	3.44271		10	1	34.4271
3. Extraction of samples RNA and HSC RNA		Eppendorf™ Centrifuge 5425 (24 tubes rotor)	88 extractions	1	0.1218	39.5	880 extractions	5	1.218	79	8800 extractions	10	12.18	395
		Eppendorf® Research® plus pipette, variable volume volume 100-1000 μL	6	6	0.18249		30	30	1.8249		60	60	18.249
		Fisherbrand™ SureOne™ Aerosol Barrier Pipette Tips (100-1000uL) (960)	616	1	137.8		6160	7	964.6		61600	65	8957
		QIAamp Viral RNA Mini Kit (250 rxns)	88	1	1170		880	4	4680		8800	36	42120
4. Add master mix		Eppendorf® Research® plus pipette, variable volume volume 2-20 μL	6	6	0.1344	32	30	30	1.344	64	60	60	13.44	320
		Fisherbrand™ SureOne™ Aerosol Barrier Pipette Tips (0.1-20uL) (960)	84	1	144.3		420	1	144.3		840	1	144.3
		Fisherbrand™ Mini Vortex Mixer	2	2	0.0279413		10	10	0.279413		20	20	2.79413
		Biotang IncSupplier Diversity Partner TSZ mini centrifuge (one rotor for two strip tubes (8X0.2mL strips)	2	2	0.0411211		10	10	0.411211		20	20	4.11211
		CurranTaylor™ Scotsman Brand Flake Ice Maker Floor Model	1	1	5.63227		1	1	11.2645		1	1	56.3227
		Corning™ Ice Pan, Mini 1L	1	1	93		5	5	465		10	10	930
		Thermo Scientific™ RNase AWAY™ Surface Decontaminant (250 mL)	1	1	77.18		5	5	385.9		10	10	771.8
		DNAZap™ PCR DNA Degradation Solutions (250 mL)	1	1	104		5	5	520		10	10	1040
		Fisherbrand™ Bleach Solution Dispenser System (case of 12 bottles)	1	1	98.1		1	1	98.1		1	1	98.1
		MicroAmp™ Optical 8-Tube Strip, 0.2 mL (125 8-tube strips)	12	1	121		120	1	121		1200	10	1210
		MicroAmp™ Optical 8-Cap Strips (300 8-cap strips)	12	1	126		120	1	126		1200	4	504
		2019-nCov CDC EUA Kit, 1000 rxn (primers and probes: N1, N2, RP)	96	1	240		960	1	240		9600	10	2400
5. Add sample		Eppendorf® Research® plus pipette, variable volume volume 0.1-2.5 μL	6	6	0.0336	8	30	30	0.336	16	60	60	3.36	80
		Fisherbrand™ SureOne™ Aerosol Barrier Pipette Tips (0.1-20uL) (960)	96	0	0		960	1	144.3		9600	10	1443
6. Amplification reaction	Amplification instrument	Applied Biosystems 7500 Fast Dx Real-Time PCR Instrument	1	1	4.66667	80	5	5	46.6667	160	10	10	466.667	800
	Laptop	HP - 15.6" Touch-Screen Laptop - AMD Ryzen 5 - 12GB Memory - 256GB SSD	1	1	0.309837	0	5	5	3.09837	0	10	10	30.9837	0
7. Analysis		HP - 15.6" Touch-Screen Laptop - AMD Ryzen 5 - 12GB Memory - 256GB SSD	1	0	0	96	5	0	0	192	10	0	0	960
					4911.38	330.5			13126.2	661			95456.9	3305
The cost of the amplification instruments are from online sources.				25% of excess		413.125		25% of excess		826.25		25% of excess		4131.25
Cost/minute based on an instrument use of 10K h.			Cost of consumables only		4729.98		Cost of consumables only		12206.8		Cost of consumables only		93115.3
